# Supplementary material for: Hajdu-Cheney Syndrome: A Novel NOTCH2 Mutation in a Spanish Child in Treatment with Vibrotherapy: A Case Report
Source: J Clin Med. 2022 Sep 2;11(17):5205. doi: 10.3390/jcm11175205 (PMC9457082; doi:10.3390/jcm11175205)
Supplement: Supplementary file 1 [file jcm-11-05205-s001.zip]

Archive with 2 entries (2 files):
- jcm-1899231-supplementary.pdf
- jcm-1899231-Video S1.mp4
